# Supplementary material for: Monitoring Apricot (Prunus armeniaca L.) Ripening Progression through Candidate Gene Expression Analysis
Source: Int J Mol Sci. 2022 Apr 20;23(9):4575. doi: 10.3390/ijms23094575 (PMC9105867; doi:10.3390/ijms23094575)
Supplement: Supplementary file 1 [file ijms-23-04575-s001.zip]

Archive with 1 entries (1 files):
- ijms-1678625-supplementary.pdf
